# Supplementary material for: Kinetic Changes of Peripheral Blood Monocyte Subsets and Expression of Co-Stimulatory Molecules during Acute Dengue Virus Infection
Source: Pathogens. 2021 Nov 10;10(11):1458. doi: 10.3390/pathogens10111458 (PMC8625762; doi:10.3390/pathogens10111458)
Supplement: Supplementary file 1 [file pathogens-10-01458-s001.zip]

Archive with 1 entries (1 files):
- pathogens-1429591-supplementary.pdf
